# Supplementary material for: Next Generation Sequencing of Genotype Variants and Genetic Association between Heat Shock Proteins HSPA1B Single Nucleotide Polymorphism at the g.31829044 Locus and Heat Tolerance: A Pilot Quasi-Experimental Study
Source: Biomolecules. 2022 Oct 12;12(10):1465. doi: 10.3390/biom12101465 (PMC9599234; doi:10.3390/biom12101465)
Supplement: Supplementary file 1 [file biomolecules-12-01465-s001.zip]

Archive with 1 entries (1 files):
- biomolecules-1823625-supplementary.pdf
